# Supplementary material for: Effects of rpl1001 Gene Deletion on Cell Division of Fission Yeast and Its Molecular Mechanism
Source: Curr Issues Mol Biol. 2024 Mar 18;46(3):2576–97. doi: 10.3390/cimb46030164 (PMC10969133; doi:10.3390/cimb46030164)
Supplement: Supplementary file 1 [file cimb-46-00164-s001.zip]

Archive with 1 entries (1 files):
- cimb-2843431-supplementary.pdf
